# Supplementary material for: Objective Markers for Diagnosing Concussions: Beyond Blood Biomarkers and the Role of Real-Time Diagnostic Tools
Source: J Clin Med. 2025 Oct 30;14(21):7727. doi: 10.3390/jcm14217727 (PMC12609333; doi:10.3390/jcm14217727)
Supplement: Supplementary file 1 [file jcm-14-07727-s001.zip]

Archive with 1 entries (1 files):
- jcm-3877652-supplementary.pdf
